# Supplementary material for: Predictors of patient safety activities among registered nurses and nurse aides in long-term care facilities: cross-sectional study
Source: BMC Geriatr. 2022 Jun 29;22:541. doi: 10.1186/s12877-022-03234-w (PMC9245202; doi:10.1186/s12877-022-03234-w)
Supplement: Supplementary file 2 — Additional file 2: [file 12877_2022_3234_MOESM2_ESM.xlsx]

## Sheet: data
ID	Type	FAC	No_RN	No_NA	ER	Age	Marriage	Education	Occupation	T_career	F_career	WST	Assingned Number	Safety edu	Safety incident	Medication error	Infection	Fall	Pressure ulcer	burn	other	SC_1	SC_2	SC_3	SC_4	SC_5	SC_6	SC_7	SC_8	SC_9	SC_10	SC_11	SC_12	SC_13	SC_14	SC_15	SC_16	SC_17	SC_18	SC_19	SC_20	SC_21	SC_22	SC_23	SC_24	SC_25	SC_26	SC_27	PSA_med_1
1	1	130	15	0	1	50-59	1	2	2	38	38	4	50	1	1	1	1	1	1	1	1	5	5	4	5	5	5	5	4	4	5	5	5	5	5	5	5	5	4	4	5	4	4	4	4	3	3	4	5
3	1	130	15	0	1	50-59	1	3	2	7	7	1	100	1	1	1	1	1	1	1	1	5	4	4	5	5	5	4	4	3	4	4	5	4	5	5	4	4	4	4	4	4	4	3	3	3	4	4	5
7	3	170	7	6	2	60-69	1	3	2	48	3	3	170	2	2	2	1	1	1	1	1	5	5	5	5	5	5	5	5	5	5	5	5	5	5	5	5	5	5	5	5	5	5	5	4	3	4	4	5
10	3	49	3	5	2	40-49	1	3	2	4	4	2	24	2	1	1	1	1	1	1	1	4	3	2	3	3	3	3	4	4	4	5	5	5	5	5	4	4	2	3	3	3	3	1	1	1	4	4	4
11	2	199	6	6	1	50-59	1	2	2	144	144	3	26	2	2	1	2	1	1	1	1	4	3	3	3	4	5	3	4	4	4	4	4	4	5	5	5	5	4	5	4	4	4	4	4	3	4	4	5
14	2	100	6	3	1	40-49	1	2	2	42	6	2	26	1	1	1	1	1	1	1	1	5	5	5	5	5	5	5	5	5	5	5	5	5	5	5	5	5	3	5	4	4	4	3	3	2	3	1	5
15	2	100	6	3	1	30-39	1	3	2	90	7	3	71	2	2	2	1	1	1	2	1	4	4	4	4	4	4	4	4	4	4	4	4	4	4	3	3	4	3	4	3	4	4	3	3	3	3	3	4
21	2	66	7	3	1	50-59	1	3	2	123	40	3	90	2	2	2	1	1	1	1	1	5	4	5	4	5	5	5	5	5	5	5	5	5	5	5	5	5	4	5	5	5	5	4	3	2	4	3	5
24	2	200	13	3	1	30-39	1	3	2	60	60	3	26	2	2	2	1	1	2	1	1	5	4	5	5	5	5	5	4	4	5	5	4	4	5	5	5	5	5	5	4	4	4	3	4	3	3	3	5
29	3	94	3	5	1	40-49	1	2	2	120	3	3	82	2	1	1	1	1	1	1	1	4	4	4	5	5	5	4	5	5	5	5	5	5	5	4	5	5	4	5	5	5	5	4	5	4	4	5	5
30	3	94	3	5	1	60-69	1	4	2	25	7	2	25	2	1	1	1	1	1	1	1	4	4	4	5	4	4	4	5	4	4	5	4	3	4	4	4	5	3	4	3	4	4	3	3	3	3	4	5
36	3	49	5	2	2	40-49	2	3	2	3	3	3	49	2	1	1	1	1	1	1	1	5	5	5	5	5	5	4	4	4	5	5	5	5	5	5	5	5	4	4	4	5	4	4	4	4	4	4	5
37	1	130	15	0	1	60-69	2	2	2	108	7	1	50	2	1	1	1	1	1	1	1	5	5	4	4	5	5	4	4	5	5	5	4	4	5	4	4	4	5	5	5	4	4	4	4	4	4	3	5
41	2	100	4	3	1	60-69	2	4	1	84	13	4	21	2	1	1	1	1	1	1	1	5	5	5	5	5	5	5	5	5	5	5	5	5	5	5	5	5	5	5	5	5	5	5	4	4	5	4	5
42	2	100	4	3	1	40-49	2	4	2	34	34	3	21	2	2	1	1	1	2	1	1	3	4	3	3	4	3	3	3	3	3	4	4	4	4	4	4	4	3	4	4	4	4	3	3	4	3	3	4
50	1	49	5	2	2	50-59	1	3	1	5	5	2	49	2	1	1	1	1	1	1	1	4	4	3	4	5	5	5	5	5	4	5	5	5	5	5	5	5	5	5	5	5	5	4	4	4	5	4	5
60	3	49	3	5	2	50-59	1	3	1	156	104	2	49	2	2	1	2	1	2	1	1	5	5	5	5	5	5	5	5	5	5	5	5	5	5	5	5	5	5	5	5	5	5	4	4	4	5	5	5
61	3	94	3	5	1	50-59	1	3	1	12	8	2	26	2	1	1	1	1	1	1	1	5	5	4	4	5	5	5	5	5	5	5	5	5	5	5	5	5	3	3	4	3	3	4	3	3	4	4	5
65	1	222	11	5	1	50-59	1	1	1	120	4	2	240	2	1	1	1	1	1	1	1	4	4	3	4	4	4	4	5	5	5	5	5	5	5	5	5	5	4	5	5	4	4	5	4	4	4	4	5
66	2	100	4	3	1	50-59	1	2	2	63	15	3	38	2	1	1	1	1	1	1	1	4	4	4	4	4	4	4	4	4	4	4	4	4	4	4	4	4	4	4	4	4	4	4	4	4	4	4	4
67	1	222	11	5	1	50-59	1	3	2	84	84	2	222	2	2	1	1	1	2	1	1	5	4	2	4	4	5	5	3	4	4	5	5	4	5	5	5	5	3	5	3	3	3	4	4	5	3	4	5
68	1	222	11	5	1	50-59	1	3	1	96	84	2	24	2	1	1	1	1	1	1	1	4	4	3	4	5	4	4	4	4	5	5	4	5	5	5	5	5	4	5	5	4	4	3	3	3	3	3	5
73	2	199	6	6	1	40-49	1	2	1	32	32	3	50	2	1	1	1	1	1	1	1	4	3	4	4	4	4	4	4	4	4	4	4	4	5	5	5	5	4	4	4	4	4	3	3	3	3	3	5
88	1	222	11	5	1	40-49	2	3	2	7	7	2	97	2	2	1	1	1	2	1	1	4	4	5	5	4	4	4	4	4	4	4	5	5	5	5	5	5	4	4	4	4	4	4	4	4	4	4	3
101	3	65	5	3	1	60-69	2	1	1	8	8	1	20	2	1	1	1	1	1	1	1	4	4	4	4	4	4	4	4	4	4	4	4	4	4	4	5	4	4	3	5	4	4	5	4	4	5	5	4
103	2	48	0	2	3	50-59	2	1	1	12	12	4	36	2	1	1	1	1	1	1	1	4	4	3	4	4	5	3	4	3	3	4	3	2	4	5	3	4	2	3	3	5	5	3	2	2	3	1	4
105	1	202	10	5	1	40-49	2	3	2	108	60	2	24	2	2	1	1	1	2	1	1	3	3	2	3	3	3	3	4	4	4	4	4	4	4	4	4	4	2	4	2	4	4	5	5	5	5	1	5
111	1	296	16	0	1	40-49	2	2	2	108	108	2	296	2	2	1	1	1	2	1	1	3	3	4	3	3	3	3	3	3	3	4	4	3	3	4	4	4	3	4	3	4	4	4	4	2	2	2	5
116	3	84	1	1	2	50-59	2	2	1	180	180	4	43	2	2	1	1	1	2	1	1	5	3	3	3	4	5	5	4	4	3	5	5	5	5	5	5	5	5	4	4	5	5	4	4	4	4	4	5
118	3	46	0	2	4	60-69	2	2	1	84	36	4	46	2	1	1	1	1	1	1	1	4	3	3	4	2	4	4	4	4	4	4	4	4	4	3	4	4	4	3	4	4	4	4	4	2	4	2	4
119	2	188	1	8	1	40-49	2	1	1	53	3	2	24	2	1	1	1	1	1	1	1	4	4	4	4	4	4	4	3	3	3	4	4	4	4	3	4	4	4	4	4	4	4	3	3	3	3	3	5
122	3	48	0	3	1	30-39	2	3	1	84	84	4	50	2	2	1	1	1	2	1	1	4	4	4	4	5	5	5	5	5	5	5	5	5	5	5	5	5	5	5	4	5	4	5	4	5	5	4	5
124	3	48	0	3	1	60-69	1	1	1	42	42	4	50	2	2	1	1	1	2	1	1	4	4	4	4	5	5	5	5	5	5	5	5	5	5	5	5	5	5	5	5	5	5	4	4	5	4	4	3
125	3	49	1	1	2	50-59	1	1	1	183	183	4	18	2	1	1	1	1	1	1	1	4	5	4	4	5	5	5	5	5	5	5	4	4	5	5	5	5	4	5	4	5	4	5	4	4	4	4	5
127	1	296	16	0	1	50-59	2	2	2	85	85	2	74	2	2	1	1	1	2	1	1	5	5	5	5	4	4	5	5	5	5	5	5	5	5	5	5	5	3	4	5	4	4	4	4	4	4	4	5
128	1	296	16	0	1	50-59	2	2	2	169	169	2	74	2	1	1	1	1	1	1	1	4	4	4	4	3	4	4	3	4	4	4	4	4	5	5	5	4	3	3	4	4	4	3	2	2	3	3	4
131	1	200	5	9	1	50-59	2	1	1	70	2	2	200	2	1	1	1	1	1	1	1	5	4	4	3	5	4	4	4	4	4	4	4	5	5	4	5	5	5	5	4	4	4	4	3	3	4	3	5
133	1	296	16	0	1	50-59	2	3	2	50	50	2	74	2	1	1	1	1	1	1	1	4	4	4	4	4	4	4	4	4	5	5	5	5	5	5	5	5	5	5	5	5	5	4	4	3	3	3	5
138	1	296	16	0	1	50-59	2	2	2	25	84	2	74	2	1	1	1	1	1	1	1	4	4	1	4	4	4	4	4	4	4	4	4	4	4	4	4	4	4	4	4	4	4	4	3	3	4	3	4
143	3	140	2	8	1	40-49	2	1	1	4	4	3	46	2	1	1	1	1	1	1	1	5	5	5	5	5	5	5	5	4	5	5	5	5	5	5	5	5	5	5	5	5	5	4	5	5	5	5	5
145	3	170	7	6	2	50-59	1	2	1	60	7	4	24	2	1	1	1	1	1	1	1	4	2	3	3	2	4	3	4	3	4	4	4	4	4	4	4	4	4	4	4	4	4	4	3	3	3	3	3
146	1	202	10	5	1	50-59	2	1	1	6	6	2	24	2	1	1	1	1	1	1	1	5	3	4	4	5	5	3	3	3	4	4	5	4	5	5	5	5	5	5	4	3	3	3	3	3	4	3	4
147	3	25	0	1	4	60-69	2	2	1	120	24	4	15	2	1	1	1	1	1	1	1	4	4	3	3	4	4	3	4	4	4	4	4	4	5	5	5	4	4	4	3	4	4	4	3	3	4	3	3
150	3	49	4	2	3	40-59	2	2	1	120	7	2	26	2	1	1	1	1	1	1	1	5	5	3	4	5	5	4	4	4	5	5	5	5	5	5	5	5	5	4	4	5	5	3	3	3	4	4	2
151	3	84	3	5	1	50-59	2	1	1	18	4	1	26	2	1	1	1	1	1	1	1	4	3	3	3	3	4	3	3	3	3	4	5	5	5	5	5	5	5	4	4	5	4	4	4	3	4	3	3
153	1	202	10	5	1	50-59	2	2	1	132	135	2	24	2	1	1	1	1	2	1	1	5	4	3	5	5	4	4	5	5	5	5	5	5	5	4	4	4	3	5	3	5	5	4	4	4	4	3	5
156	3	76	3	5	2	50-59	2	1	1	128	69	2	26	2	2	1	1	1	2	1	1	5	4	4	4	5	5	4	5	5	4	5	5	4	5	5	5	4	4	4	5	4	3	4	4	4	4	4	5
159	3	170	7	6	2	40-49	2	1	1	48	12	4	28	2	1	1	1	1	1	1	1	5	4	4	4	5	5	5	5	4	4	5	5	5	5	5	5	5	5	5	5	5	4	4	4	4	4	4	4
164	3	157	1	4	1	30-39	2	1	1	120	48	4	27	2	1	1	1	1	1	1	1	5	5	1	4	5	4	5	5	5	5	5	4	4	5	5	5	5	3	5	4	5	3	4	3	5	3	4	5
165	3	157	1	4	1	50-59	2	3	1	20	20	4	92	2	1	1	1	1	1	1	1	4	4	4	4	4	5	4	4	4	4	4	3	3	4	4	4	4	4	4	3	3	3	3	3	3	3	3	5
2	1	130	15	0	1	40-49	1	3	2	72	72	2	26	2	2	1	1	2	1	1	1	5	4	4	4	4	4	4	3	4	3	4	4	4	4	4	4	4	3	4	3	4	4	4	4	4	3	4	4
4	3	170	7	6	2	50-59	1	3	2	34	34	3	25	2	2	1	1	2	1	1	1	4	4	4	4	4	4	4	4	5	5	5	5	5	5	5	5	5	5	5	5	4	4	4	4	2	4	4	5
5	3	170	7	6	2	50-59	1	1	1	120	4	1	24	2	2	1	2	2	2	2	1	4	4	4	4	5	5	4	5	4	5	5	5	4	5	5	5	5	5	5	5	5	4	3	3	2	4	2	5
6	3	170	7	6	2	50-59	1	3	1	69	6	3	170	2	2	2	2	2	2	2	1	5	3	3	3	5	5	4	4	4	4	5	5	5	5	5	5	5	5	5	5	5	5	3	2	1	3	2	5
8	3	170	7	6	2	40-49	1	3	2	69	69	3	170	2	2	2	2	2	2	1	1	4	4	4	4	4	4	4	4	4	4	4	4	4	4	4	4	4	4	4	4	3	3	4	3	3	4	4	4
9	3	170	7	6	2	60-69	1	2	2	240	7	3	24	2	2	1	2	2	2	2	1	4	5	4	4	4	5	5	4	4	4	5	4	4	5	5	4	4	4	4	4	4	4	3	3	2	4	3	5
12	3	133	7	3	3	60-69	1	3	2	60	24	1	70	2	2	1	1	2	1	1	1	1	2	2	2	3	4	4	3	4	4	4	4	3	4	4	4	4	3	4	3	3	3	3	2	1	2	1	5
13	3	133	7	3	3	50-59	1	3	2	3	3	3	45	2	2	1	1	2	1	1	1	4	4	4	4	4	5	4	4	4	4	4	4	4	5	4	5	5	4	5	4	4	4	4	4	2	4	3	4
16	2	100	6	3	1	50-59	1	4	2	168	54	3	95	2	2	2	1	2	1	1	1	3	3	3	3	1	2	3	4	4	3	4	4	3	5	4	5	4	2	5	3	5	3	3	3	2	2	3	5
17	3	49	5	2	2	30-39	1	3	2	6	6	3	45	2	2	1	1	2	1	1	1	4	4	3	4	5	5	4	4	4	5	4	4	4	5	4	4	4	3	4	4	5	5	4	4	3	4	3	4
18	3	49	5	2	2	40-49	1	2	2	51	51	1	22	2	2	1	1	2	1	1	1	5	4	2	4	3	5	4	3	3	3	5	5	4	4	4	4	5	4	5	3	4	4	4	3	3	3	3	5
19	3	49	5	2	2	50-59	1	2	1	84	7	2	49	2	2	1	1	2	1	1	1	4	4	4	4	3	4	2	2	2	5	5	5	5	5	4	4	4	2	4	3	4	4	4	4	1	4	3	5
22	2	200	13	3	1	30-39	2	3	2	6	6	1	26	2	2	2	1	2	2	1	1	3	4	4	3	4	4	3	3	2	3	3	3	3	4	3	3	3	3	3	3	3	3	2	1	1	1	1	3
23	2	200	13	3	1	30-39	1	2	2	4	4	1	26	2	2	2	1	2	2	1	1	5	5	4	4	4	5	4	5	4	5	4	4	4	4	4	4	4	4	4	4	4	4	3	3	2	3	3	4
25	2	100	4	3	1	50-59	1	2	2	60	26	3	21	2	2	1	2	2	1	1	1	4	4	4	4	4	4	4	4	4	4	4	4	4	4	4	5	5	4	4	4	4	4	4	4	4	4	4	5
26	2	100	4	3	1	50-59	1	3	2	7	7	3	38	2	2	1	2	2	1	2	1	4	5	3	5	5	5	5	5	4	4	4	4	4	4	4	4	5	3	4	4	4	4	4	4	4	4	5	4
27	3	84	3	5	1	30-39	1	4	2	6	6	2	26	2	2	1	1	2	1	1	1	4	4	1	4	4	4	4	3	3	3	4	4	3	4	4	4	4	2	3	2	3	4	2	2	1	1	1	5
28	3	94	3	5	1	40-49	1	1	1	18	18	1	58	2	2	2	2	2	2	2	1	5	5	5	5	5	5	4	5	4	5	5	5	4	5	5	5	5	4	5	4	5	5	4	4	4	5	5	5
33	3	65	5	3	1	30-39	1	3	2	24	24	2	25	2	2	1	1	2	1	1	1	4	4	4	4	4	4	4	3	4	4	4	4	4	4	4	4	4	4	3	4	4	4	3	3	3	3	4	5
34	2	61	3	4	3	50-59	1	3	2	45	42	1	35	1	2	1	1	2	1	1	1	2	2	1	2	3	3	2	4	4	5	5	4	4	5	4	3	3	2	4	1	3	3	4	2	2	3	1	0
38	3	133	7	3	3	50-59	2	4	2	5	5	2	45	2	2	1	1	2	1	1	1	4	3	4	4	4	4	3	4	4	4	4	4	4	4	3	4	4	4	3	4	4	4	3	3	3	3	3	5
39	3	133	7	3	3	60-69	2	4	2	108	63	2	25	2	2	1	1	2	2	1	1	2	2	4	4	4	5	4	4	3	4	4	4	4	4	3	3	4	4	4	2	4	4	3	4	3	4	3	4
40	2	97	2	4	1	40-49	2	4	2	309	309	3	89	2	2	1	1	2	1	1	1	4	4	4	4	5	5	4	4	4	4	5	5	4	5	5	5	3	4	4	4	5	5	4	4	5	4	4	4
43	2	100	4	3	1	40-49	2	1	1	9	7	4	21	2	2	1	1	2	1	1	1	5	5	4	5	5	5	5	5	5	5	5	5	5	5	5	5	5	5	5	5	5	5	4	4	4	5	5	5
44	2	66	7	3	1	40-49	2	3	2	19	19	2	26	2	2	2	1	2	2	1	1	5	5	4	5	5	5	4	5	5	4	5	5	5	4	4	5	5	4	5	4	5	5	5	4	5	4	4	5
45	2	199	6	6	1	40-49	1	1	1	72	30	3	56	2	2	1	1	2	1	1	1	5	3	1	3	4	4	4	4	4	4	5	5	5	5	5	5	5	5	5	5	4	5	4	4	4	4	4	5
47	2	97	2	4	1	30-39	1	2	2	108	48	3	90	2	1	1	1	2	2	1	1	4	4	4	4	4	4	4	4	4	4	4	4	4	4	4	4	4	4	4	4	4	4	4	4	4	4	4	5
48	2	97	2	4	1	50-59	1	1	1	108	108	3	90	2	1	1	1	2	1	1	1	5	5	5	5	5	5	5	5	5	5	5	5	5	5	5	5	5	5	5	5	5	5	5	5	5	5	5	5
49	1	170	7	6	2	60-69	1	3	2	192	3	3	24	2	2	1	1	2	1	1	1	4	4	3	4	4	4	4	4	4	4	4	4	4	4	4	4	4	4	4	4	4	4	4	4	3	3	3	4
51	2	97	2	4	1	50-59	1	2	1	228	228	3	80	2	2	1	1	2	1	1	1	4	4	3	3	3	4	4	4	4	4	3	4	4	4	4	4	4	3	3	4	4	4	4	4	4	4	4	5
52	2	66	7	3	1	50-59	2	3	2	49	49	3	90	2	2	2	1	2	2	1	1	4	4	5	4	5	5	4	5	4	4	4	4	4	4	3	4	4	4	4	4	4	3	3	3	4	4	4	4
53	2	200	13	3	1	30-39	2	2	1	7	7	2	26	1	2	1	1	2	2	1	1	5	5	5	5	5	5	5	5	5	5	5	5	5	5	5	5	5	4	4	4	4	4	1	1	1	1	4	5
54	2	97	2	4	1	50-59	1	1	1	36	36	3	90	2	1	1	1	2	2	1	1	5	5	5	5	5	5	5	5	5	5	4	4	5	4	5	5	5	5	5	5	5	5	5	5	5	5	5	5
55	2	97	2	4	1	60-69	1	2	1	86	84	3	20	2	2	1	1	2	2	1	1	3	3	2	4	4	4	4	2	3	3	4	4	3	4	4	4	4	2	2	3	3	3	3	3	3	3	2	5
56	1	222	11	5	1	30-39	2	2	2	6	6	2	72	1	2	1	1	2	1	1	1	5	5	3	5	5	5	5	5	5	5	5	5	5	5	5	5	5	4	5	5	3	3	4	4	4	4	4	5
57	1	222	11	5	1	50-59	1	4	2	40	40	3	222	2	2	1	1	2	2	1	1	4	5	4	4	4	4	4	4	4	5	5	5	5	5	5	5	5	4	5	4	4	4	5	5	4	5	5	5
58	1	222	11	5	1	40-49	1	3	2	57	57	2	24	2	2	1	1	2	2	1	1	5	4	4	3	4	4	3	4	4	5	5	4	5	5	5	5	5	3	5	4	5	4	4	4	3	3	3	4
59	1	222	11	5	1	50-59	1	1	1	90	72	2	200	2	2	1	1	2	1	1	1	5	5	1	4	4	4	4	3	4	4	5	5	5	5	5	5	5	3	5	4	4	4	3	3	4	4	3	5
62	1	222	11	5	1	30-39	2	3	2	55	55	2	72	2	2	1	1	2	1	1	1	4	5	4	4	4	4	4	4	4	4	4	3	4	4	4	4	4	2	4	3	2	2	3	3	4	2	4	5
63	2	184	3	6	1	50-59	1	3	2	189	189	3	170	2	2	1	2	2	2	1	1	5	3	4	4	4	4	4	4	3	4	4	5	4	5	5	4	5	4	5	4	4	4	4	4	4	4	4	3
64	2	184	3	6	1	40-49	1	2	1	42	30	1	170	2	2	1	1	2	2	1	1	4	4	4	4	4	4	4	4	4	3	4	3	3	3	3	3	4	3	4	3	3	3	3	3	4	3	3	3
69	2	184	3	6	1	40-49	1	1	1	36	36	3	170	2	1	1	1	2	1	1	1	4	4	2	4	4	5	4	4	4	4	4	4	4	5	5	5	5	3	4	3	5	5	4	5	4	3	3	5
70	2	184	3	6	1	50-59	1	1	1	108	108	3	90	1	1	1	1	2	1	1	1	5	5	5	5	5	5	5	5	5	5	5	5	5	5	5	5	5	5	5	5	5	5	5	5	5	5	5	5
71	1	222	11	5	1	40-49	1	4	2	60	60	2	96	2	2	1	1	2	1	1	1	4	4	4	4	5	4	4	4	5	5	5	4	4	4	5	5	5	5	5	5	5	5	4	3	3	4	3	3
72	2	199	6	6	1	50-59	1	2	2	240	240	3	52	2	2	1	1	2	1	1	1	5	4	4	4	4	4	4	4	4	4	5	4	4	5	5	5	5	5	5	4	5	5	4	4	2	2	3	5
74	2	100	6	3	1	50-59	1	3	1	58	46	3	98	2	2	2	1	2	2	1	1	4	4	4	4	3	4	3	5	5	5	5	2	5	5	5	5	5	4	5	4	4	4	4	2	1	3	1	5
76	2	100	4	3	1	50-59	1	2	1	216	216	3	100	2	2	1	1	2	2	1	1	4	3	3	3	3	4	4	3	3	4	4	4	4	5	4	4	4	3	3	4	4	4	3	4	4	3	3	5
77	2	200	13	3	1	40-49	1	2	2	10	3	2	26	2	2	2	1	2	1	1	1	4	4	4	4	3	4	3	5	5	5	5	5	5	5	4	4	5	4	5	5	5	5	3	3	2	4	3	5
78	3	133	7	3	3	50-59	1	4	2	24	3	1	50	2	2	1	1	2	1	1	1	3	2	2	2	3	3	3	3	3	4	4	4	3	4	3	3	4	3	3	3	3	3	3	2	2	3	2	3
79	2	184	3	6	1	50-59	1	2	1	102	102	1	170	2	2	1	1	2	2	1	1	5	3	3	3	3	3	4	3	3	5	4	4	4	4	4	5	5	4	5	3	4	3	3	3	4	3	3	1
80	1	222	11	5	1	40-49	1	3	2	7	7	2	200	2	2	1	1	2	1	1	1	4	4	4	4	4	4	4	4	4	4	4	4	4	4	4	4	4	3	4	3	3	3	3	3	2	3	3	4
81	2	188	1	8	1	50-59	1	4	2	72	7	2	170	2	2	1	2	2	2	1	1	2	1	1	1	2	1	1	2	2	2	3	4	3	3	3	2	3	1	2	2	3	3	3	3	1	2	1	4
82	3	65	5	3	1	50-59	1	2	2	90	30	1	65	2	2	2	2	2	2	1	1	5	4	4	3	4	4	4	4	3	4	4	4	4	5	4	4	4	3	3	4	4	4	4	4	4	4	3	5
83	1	222	11	5	1	30-39	1	3	2	128	128	2	40	2	2	2	1	2	2	1	1	4	4	2	3	3	3	3	4	4	4	5	5	4	5	5	5	5	4	4	2	4	4	5	5	5	4	4	3
84	3	84	3	5	1	60-69	2	2	2	146	27	2	26	2	2	1	1	2	1	1	1	5	5	4	5	5	5	5	4	4	4	5	5	4	5	5	5	5	5	4	4	5	5	4	4	3	3	3	5
85	2	184	3	6	1	50-59	1	1	1	60	36	1	170	2	2	1	1	2	1	1	1	5	5	5	5	5	5	5	5	5	5	5	5	5	5	5	5	5	5	5	5	5	5	5	5	5	5	5	5
86	2	184	3	6	1	40-49	1	3	2	21	5	3	67	2	2	1	2	2	2	1	1	4	3	3	4	4	4	4	2	2	3	3	2	2	3	2	3	4	3	3	3	3	3	2	2	2	3	2	4
87	2	184	3	6	1	40-49	1	3	2	156	60	3	76	2	2	1	1	2	2	1	1	4	3	2	2	3	4	4	3	3	1	3	2	3	5	4	4	3	1	1	3	3	4	2	2	3	1	3	3
89	1	222	11	5	1	50-59	1	2	2	92	92	3	222	2	2	2	2	2	2	1	1	5	4	4	4	4	4	3	4	5	5	5	5	4	5	5	5	4	4	5	4	4	4	5	4	4	4	3	5
90	3	133	7	3	3	40-49	1	3	1	25	25	3	46	2	2	1	1	2	2	1	1	4	4	4	4	4	4	4	4	4	4	4	4	4	4	4	4	4	4	3	4	3	4	4	4	3	3	3	5
91	3	133	7	3	3	40-49	1	1	1	6	4	3	45	2	1	1	1	2	1	1	1	5	5	5	5	4	5	5	5	5	5	5	4	4	5	4	5	5	4	4	4	4	4	4	4	4	4	4	5
92	1	130	15	0	1	60-69	1	2	2	36	36	1	104	2	2	1	1	2	1	1	1	5	5	5	5	5	5	5	5	5	5	5	5	5	5	5	5	5	5	5	4	4	4	3	4	4	4	4	5
93	2	188	1	8	1	40-49	1	1	1	15	15	3	44	2	2	1	1	2	2	1	1	5	5	5	5	5	5	5	4	5	5	5	5	5	5	5	5	5	5	5	5	5	5	4	4	4	4	4	5
94	1	222	11	5	1	50-59	1	2	2	48	48	2	222	2	2	1	1	2	1	1	1	5	5	2	4	4	5	4	4	4	5	5	4	4	4	5	5	4	3	5	3	5	5	5	5	5	4	5	5
95	3	133	7	3	3	40-49	1	1	1	6	4	3	45	2	1	1	1	2	1	1	1	5	5	5	5	4	5	5	5	5	5	5	4	4	5	4	5	5	4	4	4	4	4	4	4	4	4	4	5
96	1	130	15	0	1	60-69	1	2	2	36	36	1	104	2	2	1	1	2	1	1	1	5	5	5	5	5	5	5	5	5	5	5	5	5	5	5	5	5	5	5	4	4	4	3	4	4	4	4	5
97	2	188	1	8	1	40-49	1	1	1	15	15	3	44	2	2	1	1	2	2	1	1	5	5	5	5	5	5	5	4	5	5	5	5	5	5	5	5	5	5	5	5	5	5	4	4	4	4	4	5
98	1	222	11	5	1	50-59	1	2	2	48	48	2	222	2	2	1	1	2	1	1	1	5	5	2	4	4	5	4	4	4	5	5	4	4	4	5	5	4	3	5	3	5	5	5	5	5	4	5	5
99	3	48	0	3	1	50-59	2	1	1	60	46	4	48	2	2	1	1	2	1	1	1	4	4	4	4	5	5	4	4	4	4	5	5	4	5	4	5	5	4	5	4	4	4	4	4	4	4	4	4
100	3	65	5	3	1	30-39	1	1	1	216	13	2	25	2	2	1	1	2	1	1	1	4	4	4	4	5	5	5	5	4	5	4	5	4	5	4	4	5	5	3	4	4	4	4	4	4	4	3	3
102	1	202	10	5	1	50-59	2	1	1	134	134	2	200	2	2	1	1	2	2	2	1	1	2	1	2	2	2	3	4	4	5	5	3	4	5	5	4	5	1	5	1	4	4	4	4	4	4	3	4
104	2	61	3	4	3	50-59	1	1	1	54	21	1	35	2	2	1	1	2	1	1	1	4	3	1	3	3	4	2	3	4	3	4	4	3	5	4	5	5	4	4	3	3	3	2	2	1	3	2	3
106	1	202	10	5	1	30-39	1	1	1	120	120	2	202	2	2	1	1	2	2	1	1	4	4	4	4	4	5	4	4	4	4	4	4	4	5	4	4	3	3	5	4	5	5	4	3	3	3	3	4
107	1	202	10	5	1	20-29	1	3	2	7	7	2	24	1	2	2	1	2	2	1	1	4	4	4	4	5	5	4	5	5	5	5	4	4	5	3	4	4	4	4	4	4	4	4	4	4	4	3	5
108	1	296	16	0	1	50-59	2	2	2	72	72	2	74	2	2	1	2	2	1	2	2	5	4	1	4	5	4	4	3	4	4	5	4	4	4	4	4	4	3	5	4	4	4	3	3	2	3	3	5
109	1	296	16	0	1	50-59	2	3	2	171	171	2	74	2	2	2	1	2	2	1	2	4	3	2	4	4	4	4	4	4	5	5	4	4	5	5	4	4	3	5	4	4	4	3	3	3	4	3	5
110	1	296	16	0	1	60-69	2	2	2	144	29	2	74	2	2	1	1	2	1	1	1	4	3	3	4	3	4	3	4	4	4	5	3	4	4	3	4	4	2	4	3	4	4	4	3	2	2	2	5
112	1	296	16	0	1	50-59	2	2	2	60	60	2	74	2	2	1	1	2	2	1	1	3	3	3	3	3	4	3	3	3	3	4	3	3	4	4	4	3	3	4	3	3	3	3	2	2	3	3	4
113	1	296	16	0	1	50-59	2	2	2	14	14	2	74	2	2	1	2	2	2	1	1	4	3	3	3	3	4	3	3	4	4	4	2	3	4	4	4	3	2	3	3	4	4	4	4	3	3	2	4
114	1	296	16	0	1	60-69	2	2	2	106	106	2	74	2	2	1	1	2	1	1	1	4	4	3	4	4	4	4	3	3	5	5	5	5	4	5	5	4	2	4	4	5	5	3	5	4	4	2	5
115	1	296	16	0	1	50-59	1	4	2	159	159	4	296	2	2	1	1	2	2	1	1	4	4	2	4	4	5	4	4	4	4	4	4	3	4	4	4	4	3	5	4	4	4	4	4	4	3	3	5
117	1	296	16	0	1	60-69	2	4	2	168	168	2	74	2	2	1	1	2	1	1	1	4	4	3	3	5	5	3	3	5	5	5	5	5	5	5	5	5	5	5	4	5	5	4	5	3	4	3	5
120	1	202	10	5	1	40-49	2	3	2	74	74	2	100	2	2	1	1	2	2	2	1	4	4	4	4	4	5	4	4	4	4	4	5	4	5	5	5	4	4	4	4	4	4	4	4	4	4	4	4
121	1	202	10	5	1	50-59	2	3	2	72	72	4	200	2	2	1	1	2	2	2	1	5	4	4	4	4	5	5	5	5	5	5	5	5	5	5	5	5	5	5	5	4	4	4	4	4	4	4	5
123	1	202	10	5	1	50-59	2	2	2	67	7	2	10	2	2	1	1	2	1	1	1	3	3	3	3	3	4	3	3	4	4	4	4	4	4	4	4	4	3	4	3	4	4	3	3	3	3	3	4
126	2	120	1	5	3	50-59	2	1	1	91	81	1	30	2	2	1	1	2	1	1	1	4	4	3	4	4	4	4	4	4	4	4	3	4	4	4	4	4	4	4	4	4	4	4	4	3	4	3	4
129	2	120	1	5	3	50-59	2	3	2	213	117	4	120	2	2	1	1	2	1	1	1	4	5	4	4	5	4	4	5	5	4	4	4	4	5	4	5	5	4	4	4	4	4	4	4	4	4	4	5
130	1	200	5	9	1	50-59	2	1	1	69	37	2	200	2	2	2	1	2	2	1	1	4	4	4	4	4	4	4	2	2	4	4	4	4	4	4	5	5	4	4	4	4	4	3	3	3	3	3	5
132	1	296	16	0	1	60-69	2	2	2	180	144	2	74	2	2	1	1	2	2	1	1	5	4	4	4	5	4	4	4	4	5	5	5	4	5	5	5	5	4	5	4	4	4	4	4	3	4	4	5
134	1	296	16	0	1	50-59	2	4	2	120	120	2	74	2	2	1	1	2	2	1	1	4	4	4	4	3	5	4	4	4	4	5	4	4	5	4	4	4	3	5	4	4	4	3	3	2	3	3	5
135	1	139	8	2	1	30-39	1	3	2	9	9	2	29	2	2	1	1	2	1	1	1	3	3	4	3	3	3	1	3	3	4	4	4	4	4	4	4	4	4	4	4	4	4	2	2	2	3	2	5
136	1	296	16	0	1	50-59	2	3	2	180	36	2	20	2	2	1	1	2	1	1	1	4	4	3	4	4	4	4	4	4	4	4	3	3	4	3	4	4	4	4	4	4	4	4	4	3	3	3	5
137	3	140	2	8	1	40-49	2	3	2	126	118	1	40	2	2	1	1	2	2	1	1	4	4	3	4	4	5	5	4	4	4	5	4	4	4	4	5	5	4	4	4	4	4	4	4	4	3	3	3
139	2	100	2	4	1	50-59	2	1	1	75	75	4	24	2	2	1	1	2	1	1	1	5	4	4	4	5	5	4	4	4	4	4	4	4	5	5	5	3	4	4	3	4	4	5	4	4	4	4	5
140	2	61	3	4	3	50-59	2	3	2	45	3	2	35	2	2	2	1	2	1	1	1	4	5	4	5	5	5	4	4	4	5	4	5	4	5	4	5	5	5	5	4	3	3	2	3	2	4	3	5
141	2	90	1	4	2	50-59	2	3	1	132	132	4	90	2	2	2	1	2	1	1	1	4	4	3	3	3	4	4	4	4	4	4	3	4	4	4	4	4	3	4	4	4	4	4	4	4	4	3	4
142	3	140	2	8	1	50-59	2	2	1	60	10	2	140	2	2	1	2	2	2	1	1	4	4	4	4	4	5	4	4	4	5	5	4	5	5	5	5	5	3	5	4	5	5	2	3	4	4	3	5
144	3	140	2	8	1	50-59	2	3	2	98	98	4	46	2	2	2	1	2	1	1	1	4	4	1	4	4	4	3	3	3	4	5	4	4	4	4	5	5	4	5	4	4	4	4	4	4	4	4	5
148	3	25	0	1	4	60-69	2	1	1	120	6	2	28	2	1	2	2	2	2	1	2	4	4	4	4	4	4	4	4	4	4	4	4	4	4	4	4	4	4	4	4	4	4	4	4	4	4	4	3
149	2	61	3	4	3	50-59	2	1	1	24	18	4	25	2	2	1	1	2	1	1	1	4	5	4	4	4	5	4	4	4	4	4	4	4	4	4	4	4	4	4	4	4	3	3	3	2	4	4	1
152	2	61	3	4	3	40-49	2	2	1	17	17	4	55	1	2	1	1	2	1	2	1	3	3	3	4	4	4	4	3	3	3	4	4	4	4	4	4	4	4	3	3	3	3	4	2	2	2	2	4
154	3	140	2	8	1	40-49	2	2	1	36	36	4	140	2	2	1	1	2	1	1	1	4	4	4	4	4	4	4	4	4	3	4	4	4	5	4	4	5	4	4	3	4	4	4	3	3	3	4	4
155	3	140	2	8	1	50-59	2	1	1	84	63	2	140	2	2	1	1	2	1	1	1	5	4	1	4	5	4	5	5	4	5	5	5	4	5	5	5	5	2	5	4	3	3	4	4	4	4	4	5
157	2	66	7	3	1	60-69	2	1	1	108	26	2	24	2	1	1	1	2	1	1	1	4	4	3	3	3	4	4	4	4	4	4	3	3	4	4	3	4	4	4	4	4	4	3	4	3	4	4	3
158	2	66	7	3	1	50-59	2	2	1	84	9	2	50	2	2	1	1	2	1	1	1	4	4	4	4	4	4	4	4	3	3	3	4	3	3	3	4	4	3	3	3	4	5	4	4	4	4	4	5
160	1	139	8	2	1	50-59	2	3	1	86	44	2	150	2	2	1	1	2	1	1	1	4	3	3	3	4	4	4	4	4	5	5	4	5	5	5	5	5	5	4	4	5	5	3	3	3	3	4	5
161	1	202	10	5	1	40-49	2	4	1	216	132	2	202	2	2	2	2	2	2	2	1	4	4	4	4	4	4	4	4	4	4	4	4	4	5	4	4	4	4	5	4	4	4	4	4	4	4	4	4
162	3	84	3	5	1	50-59	2	1	2	132	132	4	18	1	2	1	1	2	1	1	1	4	4	4	5	5	5	5	4	4	4	4	4	4	4	4	5	5	5	4	4	4	4	5	4	4	4	4	5
163	2	199	6	6	1	50-59	1	1	1	84	7	4	26	2	2	1	2	2	2	2	1	4	4	4	3	4	5	4	5	4	5	5	4	4	5	5	5	5	5	5	5	5	5	3	4	3	4	4	5
[truncated: 40 more columns]

## Sheet: code book
variable		code number
Type	type of facicity	1.public 2.foundation 3.private
FAC	facility admission capacity	number (bed)
No_RN	Number of registered nurse	number (person)
No_NA	Number of nurse aide	number (person)
ER	facility evaluation rating	A, B, C
Age		number (year)
Marriage	marital status	1.singe 2.married
Education	education level	1.high school 2. associate or diploma 3.vachelor 4.graduate
Occupation		1. nurse aide 2. registered nurse
T_career	total career	number (month)
F_career	career at current facility	number (month)
WST	work shift type	1. 2shift 2. 3shift 3. day shift 4.others
Assingned Number	mean number assinged per RN or NA
Safety edu	safety education status in a year	1. no 2. yes
Safety incident	reported a safety incident	1. no 2. yes
Medication error	Medication error	1. no 2. yes
Infecion	Infecion incident	1. no 2. yes
Fall	Fall incident	1. no 2. yes
pressure ulcer	pressure ulcer incident	1. no 2. yes
Burn	Burn incident	1. no 2. yes
Other	Other	1. no 2. yes
SC_1	safety culture_manager's leadership 1	1. strong disagree ~ 5. strong agree
SC_2	safety culture_manager's leadership 2	1. strong disagree ~ 5. strong agree
SC_3	safety culture_manager's leadership 3	1. strong disagree ~ 5. strong agree
SC_4	safety culture_manager's leadership 4	1. strong disagree ~ 5. strong agree
SC_5	safety culture_manager's leadership 5	1. strong disagree ~ 5. strong agree
SC_6	safety culture_manager's leadership 6	1. strong disagree ~ 5. strong agree
SC_7	safety culture_manager's leadership 7	1. strong disagree ~ 5. strong agree
SC_8	safety culture_manager's leadership 8	1. strong disagree ~ 5. strong agree
SC_9	safety culture_manager's leadership 9	1. strong disagree ~ 5. strong agree
SC_10	safety culture_work attitude 10	1. strong disagree ~ 5. strong agree
SC_11	safety culture_work attitude 11	1. strong disagree ~ 5. strong agree
SC_12	safety culture_work attitude 12	1. strong disagree ~ 5. strong agree
SC_13	safety culture_work attitude 13	1. strong disagree ~ 5. strong agree
SC_14	safety culture_work attitude 14	1. strong disagree ~ 5. strong agree
SC_15	safety culture_work attitude 15	1. strong disagree ~ 5. strong agree
SC_16	safety culture_organizational system 16	1. strong disagree ~ 5. strong agree
SC_17	safety culture_organizational system 17	1. strong disagree ~ 5. strong agree
SC_18	safety culture_organizational system 18	1. strong disagree ~ 5. strong agree
SC_19	safety culture_organizational system 19	1. strong disagree ~ 5. strong agree
SC_20	safety culture_organizational system 20	1. strong disagree ~ 5. strong agree
SC_21	safety culture_organizational system 21	1. strong disagree ~ 5. strong agree
SC_22	safety culture_organizational system 22	1. strong disagree ~ 5. strong agree
SC_23	safety culture_ managerial practice 23	1. strong disagree ~ 5. strong agree
SC_24	safety culture_ managerial practice 24	1. strong disagree ~ 5. strong agree
SC_25	safety culture_ managerial practice 25	1. strong disagree ~ 5. strong agree
SC_26	safety culture_ managerial practice 26	1. strong disagree ~ 5. strong agree
SC_27	safety culture_ managerial practice 27	1. strong disagree ~ 5. strong agree
PSA_med_1	patient safety activity_safety medication_1	1. strong disagree ~ 5. strong agree / 0. Do not conduct
PSA_med_2	patient safety activity_safety medication_2	1. strong disagree ~ 5. strong agree / 0. Do not conduct
PSA_med_3	patient safety activity_safety medication_3	1. strong disagree ~ 5. strong agree / 0. Do not conduct
PSA_med_4	patient safety activity_safety medication_4	1. strong disagree ~ 5. strong agree / 0. Do not conduct
PSA_med_5	patient safety activity_safety medication_5	1. strong disagree ~ 5. strong agree / 0. Do not conduct
PSA_med_6	patient safety activity_safety medication_6	1. strong disagree ~ 5. strong agree / 0. Do not conduct
PSA_med_7	patient safety activity_safety medication_7	1. strong disagree ~ 5. strong agree / 0. Do not conduct
PSA_med_8	patient safety activity_safety medication_8	1. strong disagree ~ 5. strong agree / 0. Do not conduct
PSA_inf_1	patient safety activity_infection prevention_1	1. strong disagree ~ 5. strong agree / 0. Do not conduct
PSA_inf_2	patient safety activity_infection prevention_2	1. strong disagree ~ 5. strong agree / 0. Do not conduct
PSA_inf_3	patient safety activity_infection prevention_3	1. strong disagree ~ 5. strong agree / 0. Do not conduct
PSA_inf_4	patient safety activity_infection prevention_4	1. strong disagree ~ 5. strong agree / 0. Do not conduct
PSA_inf_5	patient safety activity_infection prevention_5	1. strong disagree ~ 5. strong agree / 0. Do not conduct
PSA_inf_6	patient safety activity_infection prevention_6	1. strong disagree ~ 5. strong agree / 0. Do not conduct
PSA_inf_7	patient safety activity_infection prevention_7	1. strong disagree ~ 5. strong agree / 0. Do not conduct
PSA_inf_8	patient safety activity_infection prevention_8	1. strong disagree ~ 5. strong agree / 0. Do not conduct
PSA_inf_9	patient safety activity_infection prevention_9	1. strong disagree ~ 5. strong agree / 0. Do not conduct
PSA_inf_10	patient safety activity_infection prevention_10	1. strong disagree ~ 5. strong agree / 0. Do not conduct
PSA_inf_11	patient safety activity_infection prevention_11	1. strong disagree ~ 5. strong agree / 0. Do not conduct
PSA_inf_12	patient safety activity_infection prevention_12	1. strong disagree ~ 5. strong agree / 0. Do not conduct
PSA_fall_1	patient safety activity_infection prevention_13	1. strong disagree ~ 5. strong agree / 0. Do not conduct
PSA_fall_2	patient safety activity_infection prevention_14	1. strong disagree ~ 5. strong agree / 0. Do not conduct
PSA_fall_3	patient safety activity_infection prevention_15	1. strong disagree ~ 5. strong agree / 0. Do not conduct
PSA_fall_4	patient safety activity_infection prevention_16	1. strong disagree ~ 5. strong agree / 0. Do not conduct
PSA_fall_5	patient safety activity_infection prevention_17	1. strong disagree ~ 5. strong agree / 0. Do not conduct
PSA_fall_6	patient safety activity_infection prevention_18	1. strong disagree ~ 5. strong agree / 0. Do not conduct
PSA_fall_7	patient safety activity_infection prevention_19	1. strong disagree ~ 5. strong agree / 0. Do not conduct
PSA_fall_8	patient safety activity_infection prevention_20	1. strong disagree ~ 5. strong agree / 0. Do not conduct
PSA_fall_9	patient safety activity_infection prevention_21	1. strong disagree ~ 5. strong agree / 0. Do not conduct
PSA_fall_10	patient safety activity_infection prevention_22	1. strong disagree ~ 5. strong agree / 0. Do not conduct
PSA_fall_11	patient safety activity_infection prevention_23	1. strong disagree ~ 5. strong agree / 0. Do not conduct
PSA_fall_12	patient safety activity_infection prevention_24	1. strong disagree ~ 5. strong agree / 0. Do not conduct
PSA_fall_13	patient safety activity_infection prevention_25	1. strong disagree ~ 5. strong agree / 0. Do not conduct
PSA_pressure_1	patient safety activity_pressure ulcer prevention_1	1. strong disagree ~ 5. strong agree / 0. Do not conduct
PSA_pressure_2	patient safety activity_pressure ulcer prevention_2	1. strong disagree ~ 5. strong agree / 0. Do not conduct
PSA_pressure_3	patient safety activity_pressure ulcer prevention_3	1. strong disagree ~ 5. strong agree / 0. Do not conduct
PSA_pressure_4	patient safety activity_pressure ulcer prevention_4	1. strong disagree ~ 5. strong agree / 0. Do not conduct
PSA_pressure_5	patient safety activity_pressure ulcer prevention_5	1. strong disagree ~ 5. strong agree / 0. Do not conduct
PSA_inspection_1	patient safety activity_inspection&fire_1	1. strong disagree ~ 5. strong agree / 0. Do not conduct
PSA_inspection_2	patient safety activity_inspection&fire_2	1. strong disagree ~ 5. strong agree / 0. Do not conduct
PSA_inspection_3	patient safety activity_inspection&fire_3	1. strong disagree ~ 5. strong agree / 0. Do not conduct
